# Supplementary material for: MicroRNA-16 Restores Sensitivity to Tyrosine Kinase Inhibitors and Outperforms MEK Inhibitors in KRAS-Mutated Non-Small Cell Lung Cancer
Source: Int J Mol Sci. 2021 Dec 12;22(24):13357. doi: 10.3390/ijms222413357 (PMC8705178; doi:10.3390/ijms222413357)
Supplement: Supplementary file 1 [file ijms-22-13357-s001.zip]

Archive with 1 entries (1 files):
- ijms-1477852-supplementary.pdf
